# Supplementary material for: Probing the Hepatitis B Virus E-Antigen with a Nanopore Sensor Based on Collisional Events Analysis
Source: Biosensors (Basel). 2022 Aug 4;12(8):596. doi: 10.3390/bios12080596 (PMC9405897; doi:10.3390/bios12080596)
Supplement: Supplementary file 1 [file biosensors-12-00596-s001.zip]

Archive with 1 entries (1 files):
- biosensors-1841315-supplementary.pdf
